# Supplementary material for: Prunetin 4′-O-Phosphate, a Novel Compound, in RAW 264.7 Macrophages Exerts Anti-Inflammatory Activity via Suppression of MAP Kinases and the NFκB Pathway
Source: Molecules. 2021 Nov 12;26(22):6841. doi: 10.3390/molecules26226841 (PMC8622051; doi:10.3390/molecules26226841)
Supplement: Supplementary file 1 [file molecules-26-06841-s001.zip]

Archive with 1 entries (1 files):
- molecules-1417692-supplementary.pdf
